# Supplementary material for: Alterations in Tumor Aggression Following Androgen Receptor Signaling Restoration in Canine Prostate Cancer Cell Lines
Source: Int J Mol Sci. 2024 Aug 7;25(16):8628. doi: 10.3390/ijms25168628 (PMC11354774; doi:10.3390/ijms25168628)
Supplement: Supplementary file 1 [file ijms-25-08628-s001.zip]

Archive with 1 entries (1 files):
- ijms-3089421-supplementary.pdf
